# Supplementary material for: N-glycoproteomic analyses of human intestinal enteroids, varying in histo-blood group geno- and phenotypes, reveal a wide repertoire of fucosylated glycoproteins
Source: Glycobiology. 2024 Apr 9;34(6):cwae029. doi: 10.1093/glycob/cwae029 (PMC11041853; doi:10.1093/glycob/cwae029)
Supplement: HIE_glp_Revised_Table_S5_FINAL_cwae029 [file hie_glp_revised_table_s5_final_cwae029.xlsx]

## Sheet: HBGA compositions
243 N-glycan compositions
HexNAc(1)
HexNAc(1)Fuc(1)
HexNAc(10)Hex(10)Fuc(1)
HexNAc(10)Hex(7)
HexNAc(2)
HexNAc(2)Fuc(1)
HexNAc(2)Hex(1)
HexNAc(2)Hex(1)Fuc(1)
HexNAc(2)Hex(10)
HexNAc(2)Hex(11)
HexNAc(2)Hex(12)
HexNAc(2)Hex(2)
HexNAc(2)Hex(2)Fuc(1)
HexNAc(2)Hex(3)
HexNAc(2)Hex(3)Fuc(1)
HexNAc(2)Hex(3)Fuc(2)
HexNAc(2)Hex(4)
HexNAc(2)Hex(4)Fuc(1)
HexNAc(2)Hex(5)
HexNAc(2)Hex(5)Fuc(1)
HexNAc(2)Hex(6)
HexNAc(2)Hex(7)
HexNAc(2)Hex(8)
HexNAc(2)Hex(9)
HexNAc(3)Hex(3)
HexNAc(3)Hex(3)Fuc(1)
HexNAc(3)Hex(3)Fuc(2)
HexNAc(3)Hex(4)
HexNAc(3)Hex(4)Fuc(1)
HexNAc(3)Hex(4)Fuc(2)
HexNAc(3)Hex(5)
HexNAc(3)Hex(5)Fuc(1)
HexNAc(3)Hex(6)
HexNAc(3)Hex(6)Fuc(1)
HexNAc(3)Hex(7)
HexNAc(3)Hex(7)Fuc(1)
HexNAc(3)Hex(8)
HexNAc(3)Hex(8)Fuc(1)
HexNAc(3)Hex(9)
HexNAc(4)Hex(3)
HexNAc(4)Hex(3)Fuc(1)
HexNAc(4)Hex(3)Fuc(2)
HexNAc(4)Hex(3)Fuc(3)
HexNAc(4)Hex(4)
HexNAc(4)Hex(4)Fuc(1)
HexNAc(4)Hex(4)Fuc(2)
HexNAc(4)Hex(4)Fuc(3)
HexNAc(4)Hex(5)
HexNAc(4)Hex(5)Fuc(1)
HexNAc(4)Hex(5)Fuc(1)NeuAc(1)
HexNAc(4)Hex(5)Fuc(1)NeuAc(2)
HexNAc(4)Hex(5)Fuc(2)
HexNAc(4)Hex(5)Fuc(2)NeuAc(1)
HexNAc(4)Hex(5)Fuc(2)NeuAc(2)
HexNAc(4)Hex(5)Fuc(3)
HexNAc(4)Hex(5)Fuc(4)
HexNAc(4)Hex(5)Fuc(5)
HexNAc(4)Hex(5)NeuAc(1)
HexNAc(4)Hex(5)NeuAc(2)
HexNAc(4)Hex(6)
HexNAc(4)Hex(6)Fuc(1)
HexNAc(4)Hex(6)Fuc(2)
HexNAc(4)Hex(6)Fuc(3)
HexNAc(4)Hex(6)Fuc(4)
HexNAc(4)Hex(6)Fuc(5)
HexNAc(4)Hex(7)
HexNAc(4)Hex(7)Fuc(1)
HexNAc(4)Hex(7)Fuc(2)
HexNAc(4)Hex(7)Fuc(3)
HexNAc(4)Hex(7)Fuc(4)
HexNAc(4)Hex(7)Fuc(5)
HexNAc(5)Hex(3)
HexNAc(5)Hex(3)Fuc(1)
HexNAc(5)Hex(4)
HexNAc(5)Hex(4)Fuc(1)
HexNAc(5)Hex(4)Fuc(2)
HexNAc(5)Hex(5)
HexNAc(5)Hex(5)Fuc(1)
HexNAc(5)Hex(5)Fuc(1)NeuAc(1)
HexNAc(5)Hex(5)Fuc(1)NeuAc(2)
HexNAc(5)Hex(5)Fuc(2)
HexNAc(5)Hex(5)Fuc(2)NeuAc(1)
HexNAc(5)Hex(5)Fuc(2)NeuAc(2)
HexNAc(5)Hex(5)Fuc(3)
HexNAc(5)Hex(5)Fuc(4)
HexNAc(5)Hex(5)Fuc(5)
HexNAc(5)Hex(5)NeuAc(1)
HexNAc(5)Hex(5)NeuAc(2)
HexNAc(5)Hex(6)
HexNAc(5)Hex(6)Fuc(1)
HexNAc(5)Hex(6)Fuc(2)
HexNAc(5)Hex(6)Fuc(3)
HexNAc(5)Hex(6)Fuc(4)
HexNAc(5)Hex(6)Fuc(5)
HexNAc(5)Hex(6)Fuc(6)
HexNAc(5)Hex(7)
HexNAc(5)Hex(7)Fuc(1)
HexNAc(5)Hex(7)Fuc(2)
HexNAc(5)Hex(7)Fuc(3)
HexNAc(5)Hex(7)Fuc(4)
HexNAc(5)Hex(7)Fuc(5)
HexNAc(5)Hex(7)Fuc(6)
HexNAc(5)Hex(8)
HexNAc(5)Hex(8)Fuc(1)
HexNAc(5)Hex(8)Fuc(2)
HexNAc(5)Hex(8)Fuc(3)
HexNAc(5)Hex(8)Fuc(4)
HexNAc(5)Hex(8)Fuc(5)
HexNAc(5)Hex(8)Fuc(6)
HexNAc(5)Hex(9)Fuc(1)
HexNAc(6)Hex(11)Fuc(1)
HexNAc(6)Hex(3)
HexNAc(6)Hex(3)Fuc(1)
HexNAc(6)Hex(3)Fuc(2)
HexNAc(6)Hex(3)Fuc(3)
HexNAc(6)Hex(4)
HexNAc(6)Hex(4)Fuc(1)
HexNAc(6)Hex(4)Fuc(2)
HexNAc(6)Hex(5)
HexNAc(6)Hex(5)Fuc(1)
HexNAc(6)Hex(5)Fuc(2)
HexNAc(6)Hex(5)Fuc(3)
HexNAc(6)Hex(5)Fuc(4)
HexNAc(6)Hex(5)Fuc(5)
HexNAc(6)Hex(6)
HexNAc(6)Hex(6)Fuc(1)
HexNAc(6)Hex(6)Fuc(2)
HexNAc(6)Hex(6)Fuc(3)
HexNAc(6)Hex(7)
HexNAc(6)Hex(7)Fuc(1)
HexNAc(6)Hex(7)Fuc(2)
HexNAc(6)Hex(7)Fuc(3)
HexNAc(6)Hex(7)Fuc(4)
HexNAc(6)Hex(7)Fuc(5)
HexNAc(6)Hex(7)Fuc(6)
HexNAc(6)Hex(8)
HexNAc(6)Hex(8)Fuc(1)
HexNAc(6)Hex(8)Fuc(2)
HexNAc(6)Hex(8)Fuc(3)
HexNAc(6)Hex(8)Fuc(4)
HexNAc(6)Hex(8)Fuc(5)
HexNAc(6)Hex(8)Fuc(6)
HexNAc(6)Hex(9)
HexNAc(6)Hex(9)Fuc(1)
HexNAc(6)Hex(9)Fuc(2)
HexNAc(6)Hex(9)Fuc(3)
HexNAc(6)Hex(9)Fuc(4)
HexNAc(6)Hex(9)Fuc(5)
HexNAc(6)Hex(9)Fuc(6)
HexNAc(7)Hex(3)
HexNAc(7)Hex(3)Fuc(1)
HexNAc(7)Hex(4)
HexNAc(7)Hex(4)Fuc(1)
HexNAc(7)Hex(4)Fuc(2)
HexNAc(7)Hex(5)
HexNAc(7)Hex(5)Fuc(1)
HexNAc(7)Hex(5)Fuc(2)
HexNAc(7)Hex(5)Fuc(3)
HexNAc(7)Hex(5)Fuc(4)
HexNAc(7)Hex(5)Fuc(5)
HexNAc(7)Hex(6)
HexNAc(7)Hex(6)Fuc(1)
HexNAc(7)Hex(6)Fuc(2)
HexNAc(7)Hex(6)Fuc(3)
HexNAc(7)Hex(6)Fuc(4)
HexNAc(7)Hex(6)Fuc(5)
HexNAc(7)Hex(6)Fuc(6)
HexNAc(7)Hex(7)
HexNAc(7)Hex(7)Fuc(1)
HexNAc(7)Hex(7)Fuc(2)
HexNAc(7)Hex(7)Fuc(3)
HexNAc(7)Hex(7)Fuc(4)
HexNAc(7)Hex(7)Fuc(5)
HexNAc(7)Hex(7)Fuc(6)
HexNAc(7)Hex(8)
HexNAc(7)Hex(8)Fuc(1)
HexNAc(7)Hex(8)Fuc(2)
HexNAc(7)Hex(8)Fuc(3)
HexNAc(7)Hex(8)Fuc(4)
HexNAc(7)Hex(8)Fuc(5)
HexNAc(7)Hex(8)Fuc(6)
HexNAc(7)Hex(9)
HexNAc(7)Hex(9)Fuc(1)
HexNAc(7)Hex(9)Fuc(2)
HexNAc(7)Hex(9)Fuc(3)
HexNAc(7)Hex(9)Fuc(4)
HexNAc(7)Hex(9)Fuc(5)
HexNAc(7)Hex(9)Fuc(6)
HexNAc(8)Hex(3)
HexNAc(8)Hex(3)Fuc(1)
HexNAc(8)Hex(4)
HexNAc(8)Hex(5)
HexNAc(8)Hex(5)Fuc(1)
HexNAc(8)Hex(6)
HexNAc(8)Hex(6)Fuc(1)
HexNAc(8)Hex(6)Fuc(2)
HexNAc(8)Hex(6)Fuc(3)
HexNAc(8)Hex(6)Fuc(4)
HexNAc(8)Hex(6)Fuc(5)
HexNAc(8)Hex(6)Fuc(6)
HexNAc(8)Hex(7)
HexNAc(8)Hex(7)Fuc(1)
HexNAc(8)Hex(7)Fuc(2)
HexNAc(8)Hex(7)Fuc(3)
HexNAc(8)Hex(7)Fuc(4)
HexNAc(8)Hex(7)Fuc(5)
HexNAc(8)Hex(7)Fuc(6)
HexNAc(8)Hex(8)
HexNAc(8)Hex(8)Fuc(1)
HexNAc(8)Hex(8)Fuc(2)
HexNAc(8)Hex(8)Fuc(3)
HexNAc(8)Hex(8)Fuc(4)
HexNAc(8)Hex(8)Fuc(5)
HexNAc(8)Hex(8)Fuc(6)
HexNAc(8)Hex(9)
HexNAc(8)Hex(9)Fuc(1)
HexNAc(8)Hex(9)Fuc(2)
HexNAc(8)Hex(9)Fuc(3)
HexNAc(8)Hex(9)Fuc(4)
HexNAc(8)Hex(9)Fuc(5)
HexNAc(8)Hex(9)Fuc(6)
HexNAc(9)Hex(10)
HexNAc(9)Hex(10)Fuc(1)
HexNAc(9)Hex(3)
HexNAc(9)Hex(3)Fuc(1)
HexNAc(9)Hex(4)
HexNAc(9)Hex(4)Fuc(1)
HexNAc(9)Hex(6)
HexNAc(9)Hex(6)Fuc(1)
HexNAc(9)Hex(7)
HexNAc(9)Hex(7)Fuc(1)
HexNAc(9)Hex(7)Fuc(2)
HexNAc(9)Hex(7)Fuc(3)
HexNAc(9)Hex(7)Fuc(4)
HexNAc(9)Hex(7)Fuc(5)
HexNAc(9)Hex(7)Fuc(6)
HexNAc(9)Hex(9)
HexNAc(9)Hex(9)Fuc(1)
HexNAc(9)Hex(9)Fuc(2)
HexNAc(9)Hex(9)Fuc(3)
HexNAc(9)Hex(9)Fuc(4)
HexNAc(9)Hex(9)Fuc(5)
HexNAc(9)Hex(9)Fuc(6)

## Sheet: Neu5Ac compositions
96 Neu5Ac N-glyan compositions
HexNAc(3)Hex(3)NeuAc(1)
HexNAc(3)Hex(3)Fuc(1)NeuAc(1)
HexNAc(3)Hex(3)Fuc(2)NeuAc(1)
HexNAc(3)Hex(4)NeuAc(1)
HexNAc(3)Hex(4)Fuc(1)NeuAc(1)
HexNAc(3)Hex(4)Fuc(2)NeuAc(1)
HexNAc(3)Hex(5)NeuAc(1)
HexNAc(3)Hex(5)Fuc(1)NeuAc(1)
HexNAc(3)Hex(5)Fuc(2)NeuAc(1)
HexNAc(3)Hex(6)NeuAc(1)
HexNAc(3)Hex(6)Fuc(1)NeuAc(1)
HexNAc(3)Hex(6)Fuc(2)NeuAc(1)
HexNAc(4)Hex(4)NeuAc(1)
HexNAc(4)Hex(4)Fuc(1)NeuAc(1)
HexNAc(4)Hex(4)Fuc(2)NeuAc(1)
HexNAc(4)Hex(5)NeuAc(1)
HexNAc(4)Hex(5)NeuAc(2)
HexNAc(4)Hex(5)Fuc(1)NeuAc(1)
HexNAc(4)Hex(5)Fuc(1)NeuAc(2)
HexNAc(4)Hex(5)Fuc(2)NeuAc(1)
HexNAc(4)Hex(5)Fuc(2)NeuAc(2)
HexNAc(4)Hex(5)Fuc(3)NeuAc(1)
HexNAc(4)Hex(5)Fuc(3)NeuAc(2)
HexNAc(4)Hex(5)Fuc(4)NeuAc(1)
HexNAc(4)Hex(6)Fuc(1)NeuAc(1)
HexNAc(4)Hex(6)Fuc(2)NeuAc(1)
HexNAc(4)Hex(6)Fuc(3)NeuAc(1)
HexNAc(4)Hex(6)Fuc(4)NeuAc(1)
HexNAc(5)Hex(5)NeuAc(1)
HexNAc(5)Hex(5)NeuAc(2)
HexNAc(5)Hex(5)Fuc(1)NeuAc(1)
HexNAc(5)Hex(5)Fuc(1)NeuAc(2)
HexNAc(5)Hex(5)Fuc(2)NeuAc(1)
HexNAc(5)Hex(5)Fuc(2)NeuAc(2)
HexNAc(5)Hex(5)Fuc(3)NeuAc(1)
HexNAc(5)Hex(5)Fuc(3)NeuAc(2)
HexNAc(5)Hex(5)Fuc(4)NeuAc(1)
HexNAc(5)Hex(6)NeuAc(1)
HexNAc(5)Hex(6)NeuAc(2)
HexNAc(5)Hex(6)NeuAc(3)
HexNAc(5)Hex(6)Fuc(1)NeuAc(1)
HexNAc(5)Hex(6)Fuc(1)NeuAc(2)
HexNAc(5)Hex(6)Fuc(1)NeuAc(3)
HexNAc(5)Hex(6)Fuc(2)NeuAc(1)
HexNAc(5)Hex(6)Fuc(2)NeuAc(2)
HexNAc(5)Hex(6)Fuc(2)NeuAc(3)
HexNAc(5)Hex(6)Fuc(3)NeuAc(1)
HexNAc(5)Hex(6)Fuc(3)NeuAc(2)
HexNAc(5)Hex(6)Fuc(3)NeuAc(3)
HexNAc(5)Hex(6)Fuc(4)NeuAc(1)
HexNAc(6)Hex(5)Fuc(1)NeuAc(1)
HexNAc(6)Hex(5)Fuc(2)NeuAc(1)
HexNAc(6)Hex(5)Fuc(3)NeuAc(1)
HexNAc(6)Hex(5)Fuc(4)NeuAc(1)
HexNAc(6)Hex(6)NeuAc(1)
HexNAc(6)Hex(6)NeuAc(2)
HexNAc(6)Hex(6)NeuAc(3)
HexNAc(6)Hex(6)Fuc(1)NeuAc(1)
HexNAc(6)Hex(6)Fuc(1)NeuAc(2)
HexNAc(6)Hex(6)Fuc(1)NeuAc(3)
HexNAc(6)Hex(6)Fuc(2)NeuAc(1)
HexNAc(6)Hex(6)Fuc(2)NeuAc(2)
HexNAc(6)Hex(6)Fuc(2)NeuAc(3)
HexNAc(6)Hex(6)Fuc(3)NeuAc(1)
HexNAc(6)Hex(6)Fuc(3)NeuAc(2)
HexNAc(6)Hex(6)Fuc(3)NeuAc(3)
HexNAc(6)Hex(6)Fuc(4)NeuAc(1)
HexNAc(6)Hex(6)Fuc(5)NeuAc(1)
HexNAc(6)Hex(7)NeuAc(1)
HexNAc(6)Hex(7)NeuAc(2)
HexNAc(6)Hex(7)NeuAc(3)
HexNAc(6)Hex(7)NeuAc(4)
HexNAc(6)Hex(7)Fuc(1)NeuAc(1)
HexNAc(6)Hex(7)Fuc(1)NeuAc(2)
HexNAc(6)Hex(7)Fuc(1)NeuAc(3)
HexNAc(6)Hex(7)Fuc(1)NeuAc(4)
HexNAc(6)Hex(7)Fuc(2)NeuAc(1)
HexNAc(6)Hex(7)Fuc(2)NeuAc(2)
HexNAc(6)Hex(7)Fuc(2)NeuAc(3)
HexNAc(6)Hex(7)Fuc(2)NeuAc(4)
HexNAc(6)Hex(7)Fuc(3)NeuAc(1)
HexNAc(6)Hex(7)Fuc(3)NeuAc(2)
HexNAc(6)Hex(7)Fuc(3)NeuAc(3)
HexNAc(6)Hex(7)Fuc(3)NeuAc(4)
HexNAc(6)Hex(7)Fuc(4)NeuAc(1)
HexNAc(6)Hex(7)Fuc(4)NeuAc(2)
HexNAc(6)Hex(7)Fuc(5)NeuAc(1)
HexNAc(6)Hex(7)Fuc(5)NeuAc(2)
HexNAc(7)Hex(7)NeuAc(1)
HexNAc(7)Hex(7)NeuAc(2)
HexNAc(7)Hex(7)NeuAc(3)
HexNAc(7)Hex(7)NeuAc(4)
HexNAc(7)Hex(7)Fuc(1)NeuAc(1)
HexNAc(7)Hex(7)Fuc(1)NeuAc(2)
HexNAc(7)Hex(7)Fuc(1)NeuAc(3)
HexNAc(7)Hex(7)Fuc(1)NeuAc(4)
